# Supplementary material for: Socio-demographic and genetic risk factors for drug adherence and persistence across 5 common medication classes
Source: Nat Commun. 2024 Oct 23;15:9156. doi: 10.1038/s41467-024-53556-z (PMC11500092; doi:10.1038/s41467-024-53556-z)
Supplement: Supplementary file 3 — Supplementary Data 1–21 [file 41467_2024_53556_MOESM3_ESM.xlsx]

## Sheet: S1 - inclusion criteria
Supplementary Data 1 | Inclusion criteria for adherence and persistence analysis and number of individuals included for each medication in the Finnish population. For each medication, we report the total number of individuals with at least one purchase, and the number of individuals remaining after applying each of the inclusion criteria, reported in each column. The last row reports the total nu…
Medication class	N with at least one purchase*	N eligible for adherence analysis**	N adherence <= 1.1	N adherence analysis with complete data***	N discontinuing after one purchase with complete data***	Total N with complete data included in the analyses***
Blood pressure medications	1973174	1549229	1248656	1247714	69175	1316889
Statins	1396915	1038805	1011868	1011214	50712	1061926
Antiplatelets	315292	139369	138126	138007	-	138007
Anticoagulants	160232	103624	102494	102486	2627	105113
Breast cancer medications	61315	54976	54423	54390	880	55270
Total unique individuals	2289455	1876212	1734760	1733490	121290	1814591
*after age 18 and after specific diagnoses for breast cancer medications and DOAC
**purchasing the medication for at least 12 months
***complete information for the 8 health and socio-demographic risk factors considered in the main analysis (ST2)

## Sheet: S2 - predictors descriptive
Supplementary Data 2 | Descriptive statistics of persistence and adherence for the 8 health, demographic and socio-economic factors considered in the study. Per each class of medication and within each factor level, the table reports the total number of individuals considered in the study, the proportion of persistent individuals, the mean adherence (and standard deviation).
Medication class	Factor	Level	N individuals	Proportion of persistent individuals	N adherence analysis	Mean adherence	SD adherence
Blood pressure medications	Age at initiation	18-39	287345	0.895	257314	0.915	0.124
		40-59	455652	0.959	437110	0.933	0.117
		60-79	513287	0.966	495813	0.937	0.124
		80+	60605	0.948	57477	0.919	0.141
	Sex	0	621678	0.96	596600	0.932	0.118
		1	695211	0.937	651114	0.929	0.127
	Comorbidity level	No comorbidities	931288	0.95	884788	0.931	0.12
		Mild	308230	0.941	290045	0.928	0.127
		Moderate	60441	0.944	57064	0.924	0.134
		Severe	16930	0.934	15817	0.925	0.135
	Years of education	8.5	500649	0.964	482853	0.938	0.12
		13	467997	0.94	439845	0.926	0.124
		15	6148	0.931	5722	0.922	0.122
		16	256086	0.938	240261	0.926	0.124
		18	76318	0.918	70087	0.923	0.125
		22	9691	0.923	8946	0.924	0.125
	Mother tongue	Fin/Swe	1295889	0.949	1229465	0.931	0.122
		Other	21000	0.869	18249	0.877	0.144
	Living area	Rural	481083	0.956	460137	0.931	0.123
		Urban	835806	0.942	787577	0.93	0.123
	Social benefits	0	1272853	0.949	1208119	0.931	0.122
		1	44036	0.899	39595	0.903	0.136
Statins	Age at initiation	18-39	131535	0.932	122623	0.871	0.125
		40-59	362145	0.956	346245	0.89	0.121
		60-79	523096	0.958	501187	0.897	0.123
		80+	45150	0.912	41159	0.917	0.117
	Sex	0	543411	0.955	518939	0.894	0.119
		1	518515	0.949	492275	0.891	0.126
	Prevention	1	864199	0.948	819661	0.889	0.124
		2	197727	0.969	191553	0.908	0.116
	Comorbidity level	No comorbidities	646491	0.953	616170	0.889	0.123
		Mild	317494	0.952	302142	0.897	0.121
		Moderate	74694	0.949	70878	0.901	0.121
		Severe	23247	0.947	22024	0.904	0.119
	Years of education	8.5	436508	0.956	417325	0.892	0.124
		13	360379	0.948	341545	0.889	0.124
		15	4220	0.934	3942	0.891	0.124
		16	194005	0.953	184895	0.897	0.119
		18	58292	0.951	55412	0.902	0.117
		22	8522	0.95	8095	0.905	0.115
	Mother tongue	Fin/Swe	1045650	0.953	996621	0.893	0.122
		Other	16276	0.897	14593	0.862	0.133
	Living area	Rural	388221	0.953	369843	0.885	0.127
		Urban	673705	0.952	641371	0.897	0.12
	Social benefits	0	1027191	0.953	979032	0.893	0.122
		1	34735	0.927	32182	0.877	0.129
Antiplatelets	Age at initiation	18-39	5622	-	5622	0.897	0.133
		40-59	24034	-	24034	0.917	0.124
		60-79	84940	-	84940	0.935	0.109
		80+	23411	-	23411	0.938	0.11
	Sex	0	75566	-	75566	0.926	0.116
		1	62441	-	62441	0.937	0.11
	Prevention	1	40422	-	40422	0.928	0.121
		2	97585	-	97585	0.932	0.111
	Comorbidity level	No comorbidities	23208	-	23208	0.932	0.12
		Mild	74628	-	74628	0.929	0.115
		Moderate	27407	-	27407	0.935	0.108
		Severe	12764	-	12764	0.933	0.107
	Years of education	8.5	69154	-	69154	0.931	0.114
		13	40978	-	40978	0.93	0.116
		15	324	-	324	0.929	0.122
		16	20974	-	20974	0.933	0.111
		18	5688	-	5688	0.931	0.111
		22	889	-	889	0.933	0.112
	Mother tongue	Fin/Swe	136646	-	136646	0.931	0.113
		Other	1361	-	1361	0.89	0.141
	Living area	Rural	55066	-	55066	0.931	0.114
		Urban	82941	-	82941	0.931	0.114
	Social benefits	0	132758	-	132758	0.932	0.113
		1	5249	-	5249	0.902	0.129
Anticoagulants	Age at initiation	18-39	1695	0.847	1435	0.904	0.141
		40-59	7029	0.928	6520	0.93	0.122
		60-79	63755	0.977	62260	0.96	0.092
		80+	32634	0.989	32271	0.96	0.086
	Sex	0	53422	0.976	52137	0.949	0.102
		1	51691	0.974	50349	0.966	0.084
	Comorbidity level	No comorbidities	31133	0.966	30069	0.957	0.097
		Mild	39144	0.974	38119	0.959	0.092
		Moderate	21426	0.984	21081	0.958	0.091
		Severe	13410	0.986	13217	0.952	0.094
	Years of education	8.5	46537	0.978	45524	0.958	0.091
		13	32279	0.971	31336	0.954	0.099
		15	328	0.954	313	0.945	0.11
		16	19229	0.976	18773	0.96	0.091
		18	5733	0.97	5562	0.959	0.091
		22	1007	0.971	978	0.956	0.098
	Mother tongue	Fin/Swe	104203	0.975	101602	0.958	0.093
		Other	910	0.971	884	0.903	0.146
	Living area	Rural	38554	0.973	37511	0.957	0.093
		Urban	66559	0.976	64975	0.958	0.094
	Social benefits	0	102485	0.975	99973	0.958	0.092
		1	2628	0.956	2513	0.914	0.128
Breast cancer medications	Age at initiation	18-39	5714	0.98	5602	0.944	0.081
		40-59	17440	0.986	17190	0.966	0.069
		60-79	27625	0.986	27252	0.976	0.06
		80+	4491	0.968	4346	0.969	0.067
	Comorbidity level	No comorbidities	2884	0.998	2878	0.972	0.077
		Mild	32390	0.986	31926	0.968	0.066
		Moderate	14561	0.98	14274	0.97	0.065
		Severe	5435	0.977	5312	0.968	0.07
	Years of education	8.5	17542	0.982	17223	0.973	0.064
		13	18055	0.985	17780	0.967	0.068
		15	262	0.992	260	0.967	0.06
		16	14247	0.985	14040	0.967	0.067
		18	4639	0.985	4571	0.965	0.071
		22	525	0.983	516	0.968	0.069
	Mother tongue	Fin/Swe	54497	0.984	53631	0.969	0.066
		Other	773	0.982	759	0.939	0.093
	Living area	Rural	16497	0.985	16246	0.969	0.065
		Urban	38773	0.984	38144	0.969	0.067
	Social benefits	0	53338	0.985	52514	0.97	0.065
		1	1932	0.971	1876	0.94	0.091

## Sheet: S3-persistence mv model contin
Supplementary Data 3 | Associations between persistence and 8 health, demographic and socioeconomic factors. Results from a multivariate logistic regression model including the 8 factors (keeping continuous variables as such) and adjusted for year of birth. P values are two-sided and were calculated by dividing the coefficient values by their standard errors and observing the probability mass cor…
Medication class	Factor	Beta	SE Beta	OR	P-value
Statins	Age first purchase	-0.0602605	0.000814249	0.941519	<2E-308
	Year of birth	-0.0640713	0.00073597	0.937938	<2E-308
	Sex (female)	-0.127539	0.00940654	0.880259	7.05567e-42
	Secondary prevention	0.538409	0.0147713	1.71328	6.97626e-291
	CCI	-0.0465129	0.00344606	0.954552	1.61956e-41
	Mother tongue (FIN/SWE)	0.585161	0.0269558	1.79528	1.71884e-104
	Years of education	0.0137143	0.00149799	1.01381	5.42956e-20
	Living in urban areas	0.0437206	0.00967461	1.04469	6.20996e-06
	Social assistance benefits	-0.255226	0.0219896	0.774741	3.81094e-31
Blood pressure medications	Age first purchase	-0.0206116	0.000663847	0.979599	1.18582e-211
	Year of birth	-0.0637983	0.0006032	0.938194	<2E-308
	Sex (female)	-0.604014	0.00829385	0.546613	<2E-308
	CCI	-0.112611	0.00315078	0.893498	9.26956e-280
	Mother tongue (FIN/SWE)	0.618216	0.0216644	1.85561	4.18299e-179
	Years of education	-0.010107	0.00135587	0.989944	9.03731e-14
	Living in urban areas	-0.150604	0.00874623	0.860188	1.90139e-66
	Social assistance benefits	-0.174064	0.0173321	0.840243	9.87584e-24
Antiplatelet	Age first purchase	-	-	-	-
	Year of birth	-	-	-	-
	Sex (female)	-	-	-	-
	Secondary prevention	-	-	-	-
	CCI	-	-	-	-
	Mother tongue (FIN/SWE)	-	-	-	-
	Years of education	-	-	-	-
	Living in urban areas	-	-	-	-
	Social assistance benefits	-	-	-	-
Breast cancer medications	Age first purchase	0.0329886	0.00614884	1.03354	8.09423e-08
	Year of birth	0.0462802	0.00601716	1.04737	1.45575e-14
	CCI	-0.0961213	0.0180047	0.908354	9.36276e-08
	Mother tongue (FIN/SWE)	0.163832	0.276421	1.17802	0.553388
	Years of education	-0.00595651	0.0109438	0.994061	0.586249
	Living in urban areas	-0.0646638	0.0760072	0.937383	0.394904
	Social assistance benefits	-0.727186	0.143929	0.483267	4.363e-07
Anticoagulants	Age first purchase	0.915318	0.0124116	2.49757	<2E-308
	Year of birth	0.857848	0.0122031	2.35808	<2E-308
	Sex (female)	-0.274198	0.0454394	0.760181	1.59572e-09
	CCI	0.0756701	0.0123582	1.07861	9.17862e-10
	Mother tongue (FIN/SWE)	0.000709435	0.216783	1.00071	0.997389
	Years of education	0.0186338	0.00691182	1.01881	0.0070193
	Living in urban areas	0.279961	0.0461462	1.32308	1.30471e-09
	Social assistance benefits	-0.0944295	0.114843	0.909892	0.410936

## Sheet: S4-adherence mv model continuo
Supplementary Data 4 | Associations between adherence and 8 health, demographic and socioeconomic factors. Results from a multivariate linear regression model including the 8 factors (keeping continuous variables as such) and adjusted for year of birth. Percentage change in adherence is the beta estimate from the model, rescaled for the maximum adherence value of 1.1. P values are two-sided and w…
Medication class	Factor	Beta	SE Beta	Percentage change in adherence	P-value
Statins	Age first purchase	0.00267566	2.15461e-05	0.00243241	<2E-308
	Year of birth	0.00192649	1.93769e-05	0.00175136	<2E-308
	Sex (female)	-0.00351946	0.000249451	-0.00319951	3.38558e-45
	Secondary prevention	0.0158563	0.000337352	0.0144148	0
	CCI	-9.13031e-05	9.84576e-05	-8.30028e-05	0.353753
	Mother tongue (FIN/SWE)	0.0328964	0.00102391	0.0299058	2.31716e-226
	Years of education	0.000469841	3.91625e-05	0.000427128	3.69347e-33
	Living in urban areas	0.0119783	0.000254317	0.0108893	0
	Social assistance benefits	-0.0129999	0.000703119	-0.0118181	2.60836e-76
Blood pressure medications	Age first purchase	-0.00130531	1.78043e-05	-0.00118664	<2E-308
	Year of birth	-0.00173269	1.61142e-05	-0.00157518	<2E-308
	Sex (female)	-0.00667573	0.000220477	-0.00606884	2.59916e-201
	CCI	-0.00186594	9.78266e-05	-0.00169631	4.2677e-81
	Mother tongue (FIN/SWE)	0.0433852	0.000915591	0.0394411	<2E-308
	Years of education	-0.000483873	3.62103e-05	-0.000439884	1.0032e-40
	Living in urban areas	0.00110991	0.000229085	0.00100901	1.26642e-06
	Social assistance benefits	-0.0164527	0.00063467	-0.014957	3.99958e-148
Antiplatelet	Age first purchase	0.00359359	5.9337e-05	0.0032669	<2E-308
	Year of birth	0.00305066	5.56806e-05	0.00277333	<2E-308
	Sex (female)	0.00739749	0.000619394	0.00672499	7.32179e-33
	Secondary prevention	0.00544273	0.00068039	0.00494794	1.25954e-15
	CCI	-0.000270184	0.00016959	-0.000245622	0.111126
	Mother tongue (FIN/SWE)	0.0368372	0.0030757	0.0334884	4.87893e-33
	Years of education	-4.45698e-05	9.79967e-05	-4.0518e-05	0.649248
	Living in urban areas	-0.000374144	0.000623804	-0.000340131	0.548655
	Social assistance benefits	-0.0223903	0.00161462	-0.0203548	1.06998e-43
Breast cancer medications	Age first purchase	0.000485075	5.24065e-05	0.000440977	2.19646e-20
	Year of birth	-0.000165024	5.11535e-05	-0.000150021	0.00125587
	CCI	-0.000814547	0.000173531	-0.000740497	2.68619e-06
	Mother tongue (FIN/SWE)	0.0212806	0.00243424	0.019346	2.34972e-18
	Years of education	2.74908e-05	9.18309e-05	2.49916e-05	0.764664
	Living in urban areas	7.71268e-05	0.000622903	7.01152e-05	0.90146
	Social assistance benefits	-0.024304	0.00157192	-0.0220945	8.24642e-54
Anticoagulants	Age first purchase	0.00401032	0.000192745	0.00364575	5.99082e-96
	Year of birth	0.00347329	0.000192698	0.00315753	1.62121e-72
	Sex (female)	0.0150727	0.000597949	0.0137024	8.91312e-140
	CCI	-0.00112679	0.000134305	-0.00102436	4.92963e-17
	Mother tongue (FIN/SWE)	0.0477746	0.0031468	0.0434315	5.3034e-52
	Years of education	0.000538675	8.9779e-05	0.000489705	1.97957e-09
	Living in urban areas	0.00141825	0.000610339	0.00128932	0.0201431
	Social assistance benefits	-0.0358796	0.00190834	-0.0326178	9.97095e-79

## Sheet: S5-persistence mv model binari
Supplementary Data 5 | Associations between persistence and 8 health, demographic and socioeconomic factors (continuous variables binarized). Results from a multivariate logistic regression model including the 8 factors and adjusted for year of birth. Continuous variables were binarized at the specified levels. P values are two-sided and were calculated by dividing the coefficient values by their…
Medication class	Factor	Beta	SE Beta	OR	Lower CI	Upper CI	P-value
Statins	Age first purchase > 60	-0.457881	0.0126523	0.632623	0.617128	0.648507	8.92e-287
	Year of birth	-0.0293498	0.00048887	0.971077	0.970147	0.972008	<2E-308
	Sex (female)	-0.16599	0.00939625	0.847055	0.831598	0.862799	7.73e-70
	Secondary prevention	0.427314	0.0142328	1.53313	1.49096	1.5765	4.9e-198
	Severe CCI score (>5)	-0.239039	0.0301462	0.787384	0.742208	0.83531	2.2e-15
	Mother tongue (FIN/SWE)	0.639462	0.0268437	1.89546	1.79831	1.99786	1.99e-125
	University degree	0.0850552	0.0109018	1.08878	1.06576	1.11229	6.1e-15
	Living in urban areas	0.0375738	0.00965881	1.03829	1.01882	1.05813	0.0001002
	Social assistance benefits	-0.25086	0.0219365	0.778132	0.745384	0.812317	2.77e-30
Blood pressure medications	Age first purchase > 60	-0.735556	0.0119645	0.479239	0.468131	0.49061	<2E-308
	Year of birth	-0.0610168	0.00035659	0.940807	0.94015	0.941465	<2E-308
	Sex (female)	-0.598206	0.00830243	0.549797	0.540923	0.558817	<2E-308
	Severe CCI score (>5)	-0.394845	0.0321578	0.673784	0.632627	0.71762	1.18e-34
	Mother tongue (FIN/SWE)	0.632784	0.0217078	1.88285	1.80442	1.96468	8.32e-187
	University degree	-0.114397	0.00877436	0.891904	0.876696	0.907375	7.47e-39
	Living in urban areas	-0.14307	0.00877515	0.866693	0.851914	0.881728	9.24e-60
	Social assistance benefits	-0.19607	0.0174426	0.821955	0.794329	0.850541	2.57e-29
Antiplatelets	Age first purchase > 60	-	-	-	-	-	-
	Year of birth	-	-	-	-	-	-
	Sex (female)	-	-	-	-	-	-
	Secondary prevention	-	-	-	-	-	-
	Severe CCI score (>5)	-	-	-	-	-	-
	Mother tongue (FIN/SWE)	-	-	-	-	-	-
	University degree	-	-	-	-	-	-
	Living in urban areas	-	-	-	-	-	-
	Social assistance benefits	-	-	-	-	-	-
Breast cancer medications	Age first purchase > 60	0.568767	0.0983861	1.76609	1.45635	2.14171	7.43e-09
	Year of birth	0.0338869	0.00389339	1.03447	1.0266	1.04239	3.21e-18
	Severe CCI score (>5)	-0.372123	0.0997024	0.689269	0.566918	0.838025	0.00018971
	Mother tongue (FIN/SWE)	0.133954	0.276151	1.14334	0.665443	1.96445	0.627624
	University degree	-0.0252976	0.076622	0.97502	0.839057	1.13301	0.741278
	Living in urban areas	-0.0702761	0.0759996	0.932136	0.803133	1.08186	0.355127
	Social assistance benefits	-0.719537	0.144012	0.486978	0.367217	0.645795	5.84e-07
Anticoagulants	Age first purchase > 60	1.34085	0.0737346	3.8223	3.30796	4.41661	6.8e-74
	Year of birth	-0.0125518	0.00255071	0.987527	0.982602	0.992476	8.61e-07
	Sex (female)	-0.291113	0.041087	0.747431	0.6896	0.810112	1.39e-12
	Severe CCI score (>5)	0.42482	0.076228	1.52932	1.31708	1.77576	2.5e-08
	Mother tongue (FIN/SWE)	-0.159029	0.203181	0.852971	0.572774	1.27024	0.433805
	University degree	0.0657065	0.0472732	1.06791	0.973411	1.17159	0.16455
	Living in urban areas	0.157066	0.0413487	1.17007	1.07899	1.26885	0.00014553
	Social assistance benefits	0.00163529	0.102063	1.00164	0.820034	1.22346	0.987217

## Sheet: S6-adherence mv model binarize
Supplementary Data 6 | Associations between adherence and 8 health, demographic and socioeconomic factors (continuous variables binarized). Results from a multivariate linear regression model including the 8 factors and adjusted for year of birth. Continuous variables were binarized at the specified levels. Percentage change in adherence is the beta estimate from the model, rescaled for the maxim…
Medication class	Factor	Beta	SE Beta	Percentage change in adherence	P-value
Statins	Age first purchase > 60	0.019415	0.00033746	0.01765	<2E-308
	Year of birth	0.00044522	1.36e-05	0.000404745	5.77e-236
	Sex (female)	-0.0019947	0.00025024	-0.00181336	1.58e-15
	Secondary prevention	0.0187004	0.00032182	0.0170003	<2E-308
	Severe CCI score (>5)	0.00392571	0.00083822	0.00356883	2.82e-06
	Mother tongue (FIN/SWE)	0.03013	0.00102921	0.0273909	2.59e-188
	University degree	0.00654301	0.00029048	0.00594819	2.51e-112
	Living in urban areas	0.0119339	0.00025586	0.010849	<2E-308
	Social assistance benefits	-0.0123712	0.00070677	-0.0112465	1.37e-68
Blood pressure medications	Age first purchase > 60	-0.0151036	0.00031157	-0.0137305	<2E-308
	Year of birth	-0.0010985	1.08e-05	-0.000998636	<2E-308
	Sex (female)	-0.006387	0.00022072	-0.00580636	4.63e-184
	Severe CCI score (>5)	-0.0069585	0.00097664	-0.00632591	1.04e-12
	Mother tongue (FIN/SWE)	0.0446953	0.00091615	0.0406321	<2E-308
	University degree	-0.0031001	0.0002584	-0.00281827	3.69e-33
	Living in urban areas	0.0010658	0.00022946	0.000968909	3.4e-06
	Social assistance benefits	-0.0170113	0.0006349	-0.0154648	4.23e-158
Antiplatelet	Age first purchase > 60	0.0365648	0.00099486	0.0332407	2.71e-294
	Year of birth	0.00089998	3.4e-05	0.000818164	8.9e-154
	Sex (female)	0.0105394	0.00062214	0.00958128	2.63e-64
	Secondary prevention	0.00521268	0.00067018	0.0047388	7.42e-15
	Severe CCI score (>5)	0.00107311	0.00105304	0.000975555	0.30818
	Mother tongue (FIN/SWE)	0.0336628	0.00310058	0.0306025	1.9e-27
	University degree	0.00209496	0.00077867	0.00190451	0.00713665
	Living in urban areas	-0.0007106	0.00062891	-0.000646	0.258554
	Social assistance benefits	-0.0234817	0.00162972	-0.021347	4.96e-47
Breast cancer medications	Age first purchase > 60	0.00853374	0.00080283	0.00775795	2.3e-26
	Year of birth	-0.0003291	3.28e-05	-0.000299182	1.01e-23
	Severe CCI score (>5)	-0.0042479	0.00096095	-0.00386173	9.86e-06
	Mother tongue (FIN/SWE)	0.0210662	0.00243321	0.0191511	4.94e-18
	University degree	-4.82e-05	0.00062144	-4.38182e-05	0.938139
	Living in urban areas	1.83e-05	0.0006228	1.66364e-05	0.976595
	Social assistance benefits	-0.0241661	0.00157204	-0.0219692	3.24e-53
Anticoagulants	Age first purchase > 60	0.0297659	0.00137867	0.0270599	3.76e-103
	Year of birth	3.81e-05	3.75e-05	3.46364e-05	0.309149
	Sex (female)	0.0155536	0.00059804	0.0141396	1.23e-148
	Severe CCI score (>5)	-0.0069577	0.00087122	-0.00632518	1.41e-15
	Mother tongue (FIN/SWE)	0.0472291	0.00314613	0.0429355	6.96e-51
	University degree	0.00448417	0.00068885	0.00407652	7.57e-11
	Living in urban areas	0.00089276	0.00060966	0.0008116	0.143099
	Social assistance benefits	-0.0340629	0.00191036	-0.0309663	5.24e-71

## Sheet: S7 - Polytherapy - persistenc
Supplementary Data 7 | Associations between persistence and polytherapy. Results from a multivariate logistic regression model including the number of concurrent treatments and adjusting for the factors used in our primary analysis. The concurrent treatment variable was categorized with three levels (0 for no concurrent treatment, 1 for one concurrent treatment, and 2 for more than one concurrent…
Medication class	Number of concurrent treatments	Beta	SE Beta	OR	Lower CI	Upper CI	P-value
Statins	1	0.297	0.009	1.346	1.321	1.371	8.99e-216
	2+	0.957	0.036	2.603	2.425	2.798	6.6e-152
Blood pressure medications	1	0.436	0.012	1.547	1.51	1.585	2.76e-272
	2+	0.408	0.038	1.504	1.398	1.62	2.05e-27
Antiplatelets	1	-	-	-	-	-	-
	2+	-	-	-	-	-	-
Breast cancer medications	1	0.041	0.081	1.042	0.89	1.222	0.611
	2+	0.126	0.11	1.135	0.918	1.412	0.25
Anticoagulants	1	0.783	0.047	2.188	1.995	2.4	5.2e-62
	2+	1.027	0.054	2.792	2.515	3.102	5.68e-82

## Sheet: S8 - Polytherapy - adherence
Supplementary Data 8 | Associations between adherence and polytherapy. Results from a multivariate linear regression model including the number of concurrent treatments and adjusting for the factors used in our primary analysis. The concurrent treatment variable was categorized with three levels (0 for no concurrent treatment, 1 for one concurrent treatment, and 2 for more than one concurrent tre…
Medication class	Number of concurrent treatments	Beta	SE Beta	Percentage change in adherence	P-value
Statins	1	0.015	0.000276	1.354	0
	2+	0.029	0.000446	2.651	0
Blood pressure medications	1	0.007	0.000236	0.67	4.81e-214
	2+	0.007	0.00048	0.636	4.72e-48
Antiplatelets	1	0.024	0.00126	2.164	5.26e-79
	2+	0.04	0.00121	3.61	2.03e-235
Breast cancer medications	1	0.005	0.000662	0.48	1.49e-15
	2+	0.008	0.00082	0.772	4.32e-25
Anticoagulants	1	0.006	0.00088	0.534	2.48e-11
	2+	0.016	0.000891	1.41	1e-67

## Sheet: S9 - R2 comparison persistence
Supplementary Data 9 | Comparison of variance explained by the multivariable model for persistence and adherence. Adjusted McFadden pseudo R2 were calculated comparing the log likelihood of the full multivariable logistic model including the 8 risk factors and the log likelihood of a model including only the intercept. Adherence phenotype has been binarised in good (>0.8) vs bad adherence to allo…
Medication class	McFadden pseudo R2 for persistence	McFadden pseudo R2 for good vs bad adherence
Statins	0.0269237	0.0109807
Blood pressure medications	0.0777711	0.016009
Antiplatelet	-	-
Breast cancer medications	0.0112794	0.0206614
Anticoagulants	0.314511	0.0240152

## Sheet: S10 - Epidemiological assoc in
Supplementary Data 10 | Association between persitence and adherence to statins and demographic factors in Estonian Biobank. Results from, respectively, a logistic and linear regression models including the predictors common to FinRegistry and Estonian Biobank. P values are two-sided and were calculated by dividing the coefficient values by their standard errors and observing the probability mass…
Persitence
Factor	Beta	SE (Beta)	OR	P-Value
Sex [Female]	-0.0115	0.00274	0.9886	2.83e-05
Age at initiation (scaled)	-0.0663	0.003118	0.9358	1.72e-99
Birth year (scaled)	-0.0922	0.004743	0.912	1.89e-83
Prevention type [Secondary]	-0.0966	0.002829	0.9079	1.02e-249
Years of education (scaled)	0.0009	0.001274	1.0009	0.461
Adherence
Factor	Beta	SE (Beta)	Percentage change in adherence	P-Value
Sex [Female]	-0.035	0.003738	-0.0318	2.18e-20
Age at initiation (scaled)	0.183	0.004159	0.1664	<2E-308
Birth year (scaled)	0.24	0.006511	0.2182	4.68e-289
Prevention type [Secondary]	0.016	0.003876	0.0145	3.71e-05
Years of education (scaled)	0.007	0.001738	0.0064	4.29e-05

[truncated: 11 more sheets: S11- assoc. persistence - phar, S12- assoc. adherence - pharma, S13 - GWS hits, S14 - external GWAS resources, S15 - genetic correlates of pe, S16 - assoc. persistence - PGS, S17 - assoc. adherence - PGS, S18 - EstBB persistence - PGS, S19 - EstBB adherence - PGS, S20- R2 mv model vs selected , S21 - persistence - PGS sens a]
